# Supplementary material for: Self-Assembled Gold Nanoparticles as Reusable SERS Substrates for Polyphenolic Compound Detection
Source: Int J Mol Sci. 2024 Nov 28;25(23):12785. doi: 10.3390/ijms252312785 (PMC11640989; doi:10.3390/ijms252312785)
Supplement: Supplementary file 1 [file ijms-25-12785-s001.zip]

Archive with 1 entries (1 files):
- ijms-3302403-Supplementary Information_rev3.pdf
